# Supplementary material for: Expert Performance in Action Anticipation: Visual Search Behavior in Volleyball Spiking Defense from Different Viewing Perspectives
Source: Behav Sci (Basel). 2024 Feb 22;14(3):163. doi: 10.3390/bs14030163 (PMC10968438; doi:10.3390/bs14030163)
Supplement: Supplementary file 1 [file behavsci-14-00163-s001.zip]

Archive with 1 entries (1 files):
- behavsci-2840425-supplementary.pdf
